# Supplementary material for: How the COVID-19 Pandemic Affects Risk Awareness in Dentists: A Scoping Review
Source: Int J Environ Res Public Health. 2022 Apr 20;19(9):4971. doi: 10.3390/ijerph19094971 (PMC9103177; doi:10.3390/ijerph19094971)
Supplement: Supplementary file 1 [file ijerph-19-04971-s001.zip]

Archive with 3 entries (2 files):
- ijerph-1654797/
- ijerph-1654797/Table S1_Studies excluded after full-text review.pdf
- ijerph-1654797/Table S2_Studies excluded after data extraction.pdf
